# Supplementary material for: Sulfonamide Inhibitors of Human Carbonic Anhydrases Designed through a Three-Tails Approach: Improving Ligand/Isoform Matching and Selectivity of Action
Source: J Med Chem. 2020 Jun 10;63(13):7422–44. doi: 10.1021/acs.jmedchem.0c00733 (PMC8008423; doi:10.1021/acs.jmedchem.0c00733)
Supplement: Supplementary file 2 — jm0c00733_si_003.csv [file jm0c00733_si_003.csv]

compound	SMILE	KI CA I (nM)	KI CA II (nM)	KI CA IV (nM)	KI CA XII (nM)
18	O=C(CN(CC)CC)N(CC1=CC=CC=C1)CCC2=CC=C(S(=O)(N)=O)C=C2	786.6	8.3	4147.5	43.9
19	O=C(CN(CC)CC1=CC=CC=C1)N(CC2=CC=CC=C2)CCC3=CC=C(S(=O)(N)=O)C=C3	4210.4	391.6	>10000	82.6
20	O=C(CN(CC1=CC=CC=C1)CC2=CC=CC=C2)N(CC3=CC=CC=C3)CCC4=CC=C(S(=O)(N)=O)C=C4	865.9	412.3	>10000	98.8
21	O=C(CN(CCCCC)CCCCC)N(CC1=CC=CC=C1)CCC2=CC=C(S(=O)(N)=O)C=C2	506.1	124.5	>10000	69.4
22	O=C(CN(CCCCCC)CCCCCC)N(CC1=CC=CC=C1)CCC2=CC=C(S(=O)(N)=O)C=C2	878.7	237	>10000	92.8
23	O=C(CN(CCCCCCCC)CCCCCCCC)N(CC1=CC=CC=C1)CCC2=CC=C(S(=O)(N)=O)C=C2	946.7	843.8	>10000	99.4
24	O=C(CCN(CC)CC)N(CC1=CC=CC=C1)CCC2=CC=C(S(=O)(N)=O)C=C2	184.7	8.9	3928.8	61.1
25	O=C(CCN(CC)CC1=CC=CC=C1)N(CC2=CC=CC=C2)CCC3=CC=C(S(=O)(N)=O)C=C3	544.3	79.6	>10000	90.4
26	O=C(CCN(CC1=CC=CC=C1)CC2=CC=CC=C2)N(CC3=CC=CC=C3)CCC4=CC=C(S(=O)(N)=O)C=C4	692.3	559.2	4640.8	302.5
27	O=C(CCN(CCCCC)CCCCC)N(CC1=CC=CC=C1)CCC2=CC=C(S(=O)(N)=O)C=C2	563.6	522.6	3244.8	100.3
28	O=C(CCN(CCCCCC)CCCCCC)N(CC1=CC=CC=C1)CCC2=CC=C(S(=O)(N)=O)C=C2	308.2	578.4	3455.4	77.8
29	O=C(CCN(CCCCCCCC)CCCCCCCC)N(CC1=CC=CC=C1)CCC2=CC=C(S(=O)(N)=O)C=C2	209.3	778.8	>10000	280
30	O=C(CCN(CCCCCC)CCCCCC)N(CCC1=CC=CC=C1)CCC2=CC=C(S(=O)(N)=O)C=C2	518.4	780.8	3413.2	62.5
31	O=C(CCN(CCCCCC)CCCCCC)N(CC1=CC=CO1)CCC2=CC=C(S(=O)(N)=O)C=C2	220.1	60.4	3153.7	9.7
32	O=C(CN(CCCCCC)CCCCCC)N(CC1=CC=C(C=CC=C2)C2=C1)CCC3=CC=C(S(=O)(N)=O)C=C3	541.4	4562.9	>10000	61.7
33	O=C(CN(CCCCCC)CCCCCC)N(CCC#N)CCC1=CC=C(S(=O)(N)=O)C=C1	395.9	52.5	3478.3	8.6
34	O=C(CN(CCC1=CC=CC=C1)CCC#N)N(CCC2=CC=CC=C2)CCC3=CC=C(S(=O)(N)=O)C=C3	777.3	368.5	>10000	75.5
35	O=C(CN(CCC1=CC=CC=C1)CCC#N)N(CC2=CC=CO2)CCC3=CC=C(S(=O)(N)=O)C=C3	300.8	73.2	457.4	8.7
36	O=C(CN(CCC1=CC=CC=C1)CCC#N)N(CC2=CC=C(F)C=C2)CCC3=CC=C(S(=O)(N)=O)C=C3	676.4	133	4133.8	9.8
37	O=C(CN(CCC1=CC=CC=C1)CCC#N)N(CC2=CC=C(C=CC=C3)C3=C2)CCC4=CC=C(S(=O)(N)=O)C=C4	685	247.5	3812.9	64.9
38	O=C(CN(CCC1=CC=CC=C1)CCC#N)N(CC2=CC=C([N+]([O-])=O)C=C2)CCC3=CC=C(S(=O)(N)=O)C=C3	407.5	264.2	2421.5	89.5
39	O=C(CN(CCC1=CC=CC=C1)CCC#N)N(CCC#N)CCC2=CC=C(S(=O)(N)=O)C=C2	61.6	0.7	726.6	8.9
40	O=C(CN(CCC1=CC=CC=C1)CCCN)N(CCC2=CC=CC=C2)CCC3=CC=C(S(=O)(N)=O)C=C3	242.4	367.3	2149.2	83.7
41	O=C(CN(CCC1=CC=CC=C1)CCCN)N(CC2=CC=CO2)CCC3=CC=C(S(=O)(N)=O)C=C3	246.7	57	374.1	42.7
42	O=C(CN(CCC1=CC=CC=C1)CCCN)N(CC2=CC=C(F)C=C2)CCC3=CC=C(S(=O)(N)=O)C=C3	451.4	30.4	365.3	0.6
43	O=C(CN(CCC1=CC=CC=C1)CCCN)N(CC2=CC=C(C=CC=C3)C3=C2)CCC4=CC=C(S(=O)(N)=O)C=C4	506.7	5.6	819.2	10.5
44	O=C(CN(CCCCCC)CCCCCC)N(CCCN)CCC1=CC=C(S(=O)(N)=O)C=C1	435.8	2924.8	913.9	32.5
45	O=C(CN(CCC1=CC=CC=C1)CCC(O)=O)N(CCC2=CC=CC=C2)CCC3=CC=C(S(=O)(N)=O)C=C3	203.5	72	2330.5	29.7
46	O=C(CN(CCC1=CC=CC=C1)CCC(O)=O)N(CC2=CC=CO2)CCC3=CC=C(S(=O)(N)=O)C=C3	79.5	2.4	335.5	7.1
47	O=C(CN(CCC1=CC=CC=C1)CCC(O)=O)N(CC2=CC=C(F)C=C2)CCC3=CC=C(S(=O)(N)=O)C=C3	95.8	23.5	419.3	8.8
48	O=C(CN(CCC1=CC=CC=C1)CCC(O)=O)N(CC2=CC=C(C=CC=C3)C3=C2)CCC4=CC=C(S(=O)(N)=O)C=C4	197	72.5	680.6	6.8
49	O=C(CN(CCCCCC)CCCCCC)N(CCC(O)=O)CCC1=CC=C(S(=O)(N)=O)C=C1	285.5	585.7	45.8	9.9
50	O=C(N(CCC1=CC=C(C=C1)S(=O)(N)=O)CC2=CC=CO2)CN(CCC(NCCCCCCCC/C=C\CCCCCCCC)=O)CCC3=CC=CC=C3	737.9	132	1807.1	5.5
